# Supplementary material for: Cell softness regulates tumorigenicity and stemness of cancer cells
Source: EMBO J. 2020 Dec 4;40(2):e106123. doi: 10.15252/embj.2020106123 (PMC7809788; doi:10.15252/embj.2020106123)
Supplement: Supplementary file 6 — Source Data for Expanded View [file EMBJ-40-e106123-s007.zip]

Archive with 4 entries (3 files):
- Source-data_for_Figure_EV2.zip
- Source_data_for_Figure_EV5.tiff
- __MACOSX/
- __MACOSX/._Source_data_for_Figure_EV5.tiff
